# Supplementary material for: 6p22.3 amplification as a biomarker and potential therapeutic target of advanced stage bladder cancer
Source: Oncotarget. 2013 Oct 29;4(11):2124–34. doi: 10.18632/oncotarget.1485 (PMC3875774; doi:10.18632/oncotarget.1485)
Supplement: Supplementary file 2 [file oncotarget-04-2124-s002.xlsx]

## Sheet: supp table 1
6p22.3 Amplification as a Biomarker and potential therapeutic target of Advanced Stage Bladder Cancer - Shen et al
Supplemental Table 1. The complete list of all BAC clones and probes.
Probe Name	BAC Clone
Chr6 24 Mb	RP11-439H9	RP11-289M23	RP11-31K13	RP11-95P3
CMAH	RP11-367G6	RP11-375J4
PRL	RP11-524C21	RP11-607F22
SOX4	RP11-323B13	RP11-204E9
MBOAT1	RP11-239H6	RP11-126I14	RP11-323B13
Chr6 18 Mb	RP11-204B7	RP11-528A10

## Sheet: supp fig 2
Supplemental Table 2. List of 6p22 amplicon containing and non-containing bladder cancer cells
Normal Urothelial Cells	UROTSA	Not amplified
	SV-HUC	Not amplified
Papillary Bladder Cancer Cells	RT-4	Not amplified
	SCaBer	Not amplified
	SW780	Not amplified
	RT-112	Not amplified
	RT-112-D21	Not amplified
Muscle Invasive Bladder Cancer Cells	5637	Amplified
	TCC-SUP	Amplified
	HT-1376	Amplified
	HT-1197	Not amplified
	CLS-439	Not amplified
	J82	Not amplified
	T24	Not amplified
	253J	Not amplified
	253J-BV	Not amplified
	HB-CLS-1	Not amplified
	HB-CLS-2	Not amplified
	UMUC3	Not amplified

## Sheet: supp table 3
		Supplemental Table 3. Venn Diagram Gene list.
E2F3A Unique Upregulated	E2F3B Unique Upregulated	E2F3a & E2F3B Overlap Upregulated	E2F3a Unique Downregulated	E2F3b Unique Downregulated	E2F3a & E2F3b Overlap Downregulated
A4GALT	ACCS	AADACL1	ABCA1	ABCA13	AADAC
ABCC3	ACPP	ABCB6	ABTB2	ABCC3	ABLIM3
ABHD12	ACTR1B	ACIN1	ACAD9	ABCC4	ACER3
AFAP1L2	ADAP1	ACO2	ACTN1	AHI1	ADAMTS1
AHDC1	ADCK1	ACSF2	ADAM8	AHNAK2	ADAMTS6
AHNAK2	ADRA1B	ACTA2	ADAMTS9	AIDA	ADRB2
AIG1	AFG3L2	ACY1	ADCK2	AKAP12	AFAP1L1
AIM2	AKTIP	ADORA2B	AFF3	ALPP	AGPAT9
AKR1B10	ALDH16A1	ADSS	AGTR1	ALS2CR14	ALCAM
ALDH18A1	ANAPC7	ALDH7A1	ALG13	AMFR	ALOX5AP
ALOX5	ANGEL1	ANKRD22	ALKBH3	ANKRD10	ANKRD1
ALPK1	ANKRD46	ANO6	AMD1	ANXA10	ANTXR2
ANGPT1	AP2A1	AP1M2	ANKRD39	ANXA3	ANXA6
ANKRD33	APEH	AP2B1	ANXA5	APOBEC3B	AOX1
ANXA8L2	APOE	ARAP1	AP4B1	ARHGEF3	AP1S2
APLP2	APOOL	ARL6IP5	APLN	ARL16	APOBEC3G
AQP3	ARFGEF2	B3GNT1	ARF4	ARNT2	ASAP1
ARL8B	ARG2	B3GNT6	ARHGEF2	ASAM	AXL
ATOH8	ARHGEF17	BDKRB2	ASNS	ASB1	AXUD1
ATXN1	ARID3A	BHLHB3	ATAD1	ATP6V1E2	B4GALT1
BBS1	ASAP3	BLMH	ATP2B4	B3GALTL	C11ORF67
BDKRB1	ATL2	BNIP3	ATP6V1D	BAG3	C11ORF83
BIK	ATP5D	BSG	B4GALT4	BLZF1	C12ORF31
BIRC2	ATP6V0E2	BTG2	B4GALT5	BMP2	C12ORF56
BIRC3	ATP6V1A	C12ORF76	BCAR3	BMP2K	C13ORF31
BLOC1S1	B9D1	C14ORF179	BCAT1	C10ORF47	C15ORF39
BLVRB	BAK1	C19ORF70	BCL6	C11ORF24	C16ORF53
BOK	BAMBI	C2ORF64	BEX4	C11ORF57	C17ORF91
BRD1	BANF1	C6ORF72	BNC2	C12ORF29	C20ORF100
BSCL2	BBS2	C7ORF47	BTBD6	C12ORF32	C20ORF197
BUB1B	BCAT2	C9ORF16	C11ORF48	C13ORF23	C21ORF7
C10ORF10	BEX2	C9ORF5	C11ORF75	C13ORF25	C22ORF27
C10ORF108	BEX4	CBX5	C12ORF49	C13ORF3	C7ORF10
C10ORF116	BRP44L	CCDC106	C14ORF142	C14ORF132	C8ORF13
C10ORF33	BRSK1	CCDC25	C16ORF52	C14ORF135	C9ORF169
C11ORF70	BRWD3	CD74	C16ORF68	C14ORF145	C9ORF21
C14ORF93	BTF3L4	CDH3	C17ORF49	C14ORF149	CALU
C15ORF42	C10ORF119	CDKN1B	C17ORF60	C14ORF82	CARS
C1ORF166	C14ORF147	CEBPD	C1GALT1	C18ORF19	CCDC88A
C1ORF24	C14ORF72	CELSR2	C1ORF106	C18ORF55	CD44
C20ORF55	C15ORF48	CFB	C1ORF144	C19ORF21	CD59
C20ORF94	C16ORF56	CHCHD10	C1ORF198	C1ORF110	CDC42EP2
C3ORF54	C16ORF63	CITED4	C1ORF71	C1ORF128	CDC42EP3
C4ORF18	C16ORF7	CLPTM1	C20ORF45	C20ORF20	CDC42SE1
C5	C16ORF75	CNKSR3	C5ORF32	C2ORF47	CDH11
C5ORF13	C18ORF56	COL9A2	C6ORF136	C3ORF54	CDH2
C6ORF130	C19ORF24	COQ10B	C6ORF168	C5ORF28	CENPL
C6ORF203	C19ORF60	COQ2	C6ORF173	C5ORF5	CFLAR
C6ORF58	C1ORF115	CRABP2	C7ORF49	C5ORF54	CHAC2
C6ORF70	C21ORF119	CTSD	C7ORF59	C6ORF160	CHST2
C7ORF41	C21ORF33	CTXN1	C9ORF109	C7ORF54	COL13A1
C8ORF4	C2CD2	CUEDC2	C9ORF46	C9ORF95	CSF2
C9ORF95	C2ORF34	CUGBP1	CARHSP1	CA12	CST6
CA2	C3ORF52	CYBRD1	CAV2	CABLES2	CTGF
CA9	C5ORF15	CYP1B1	CCBL1	CACNA2D3	CXADR
CAT	C5ORF32	DCP2	CCDC109A	CAPG	CXCL5
CBX4	C6ORF111	DHRS13	CCDC112	CAPN2	CYGB
CCDC111	C6ORF85	DHRS3	CCND1	CARS2	CYP27B1
CCDC138	C7ORF43	DLL1	CCRN4L	CBX1	DAB2
CCDC146	C7ORF55	DNAL4	CD274	CCDC125	DACT2
CCDC3	C8ORF55	DPY19L4	CDCA7L	CCDC137	DAP
CCDC74A	C9ORF127	E2F5	CEACAM1	CCDC69	DDIT4L
CCDC74B	C9ORF142	EGR1	CENPQ	CCDC86	DEFB103B
CD9	C9ORF25	EIF4E3	CENPV	CCL20	DENND2A
CDRT4	CALCOCO1	ELF3	CEP55	CCNK	DHRS2
CEBPA	CAMK1	ELOVL4	CHAF1B	CCT5	DLEU1
CENTG3	CAMK2G	ENO2	CHCHD6	CD3EAP	DNAJC9
CEP110	CAMLG	EPHX1	CHCHD7	CD58	DOCK9
CGB1	CAPNS1	ERMP1	CHIC2	CD68	DUSP6
CGB5	CBX7	FAM120B	CHMP4B	CDA	EDG1
CHD7	CC2D1A	FAM129A	CHST10	CDC2L2	EDN1
CISD2	CCDC115	FAT2	CHURC1	CDH10	EIF5A2
CKB	CCNO	FGFBP1	CIRBP	CDKN1C	ELOVL2
COL4A3BP	CD69	FURIN	CLDN11	CDKN2B	EMP3
COL6A2	CDC34	FYB	CLIP4	CECR7	EPHA4
COTL1	CDC42EP5	GALNT12	COL5A2	CHES1	ESM1
CP110	CDK5	GATS	COL8A1	CHRNA5	FAIM3
CPE	CELSR3	GBP2	COMMD1	CHSY1	FAM107B
CREG1	CENPT	GBP4	COQ10A	CITED2	FAM117B
CRIP2	CENTA1	GHDC	COX4NB	CLTC	FAM167A
CROT	CENTD2	GJB6	CPEB4	CMBL	FAM176A
CSRP2	CERCAM	GK	CPNE3	CNTNAP2	FAM80B
CTSH	CGN	GPAA1	CREB3L2	COL16A1	FAM83A
CTSS	CGNL1	GPI	CRY1	COL17A1	FAT3
CXORF45	CHP	GPR109A	CSF3	COL22A1	FERMT1
CXORF57	CHST7	GPR126	CSRP1	COL4A1	FLJ13305
CXXC5	CLDN1	GPR81	CTSK	COL6A1	FLJ14213
CYP4F11	CLDN11	GRAMD3	CTTN	COL7A1	FLJ35801
CYP4F12	CLDN7	H19	CTTNBP2NL	CORO1C	FLJ45248
CYP4F3	CLDND2	H1FX	CYB5A	COX10	FLNC
D4S234E	CMTM7	H2AFX	CYB5R2	CPA4	FLRT3
DDX17	CMTM8	H2AFY2	CYORF15A	CPXM1	FOSL1
DEF6	CNO	HDAC6	CYP2J2	CRIP1	FOXO1
DNM1	CNOT6	HMBOX1	CYR61	CRIPT	FRZB
DOCK2	CNTNAP3	HMGCR	CYTH1	CTHRC1	FUT4
DRAM1	COPE	HOOK1	DCUN1D3	CTSB	G0S2
DSC3	COPS5	HOXA2	DDAH1	CTSZ	GADD45A
DUSP23	COQ5	HOXA5	DDX60L	CXCL1	GATC
EHBP1L1	CORO1B	HOXA6	DEFB4	CXCL6	GJA1
ENTPD7	CORO7	HS.14555	DEGS1	CYP1A1	GJB5
EPM2AIP1	CPOX	HS.194225	DENND1A	CYP26B1	GLIPR1
ERF	CRKRS	HS.213541	DENND3	DCLRE1B	GNG2
FABP4	CSK	HS.31532	DEXI	DEM1	GPC4
FAM113B	CSTF3	HS.348514	DIMT1L	DHX33	GREM1
FAM188B	CTSF	HSPE1	DLC1	DKFZP434K191	GTF2H1
FAM46A	CXCL10	HUWE1	DNAH2	DKFZP586I1420	HIST2H4A
FAM70A	CXCL16	HYOU1	DNAJB9	DLX5	HNRNPA3
FBLN2	CXORF26	ID2	DONSON	DOCK11	HNRNPL
FBRS	CXORF38	ID3	DUSP14	DPYSL3	HOXB5
FBXO46	CYP24A1	IFT74	DUSP3	DR1	HS.104091
FGF11	CYP27A1	IGFBP4	DUSP4	DUS4L	HS.143018
FGFR1OP	DBNDD1	IGFBP6	DUSP5	E2F7	HS.184721
FLJ10986	DCAF15	IK	DYNLL2	EDNRA	HS.193767
FLJ22536	DENND3	ITFG3	EBI3	ELF4	HS.348844
FLJ22795	DGKQ	ITPRIPL2	ECOP	ELL2	HS.369017
FLJ41603	DHCR7	JUNB	EFHA1	ELOVL5	HS.374257
FLJ44342	DHRS1	JUP	EHD1	EP300	HS.445581
FLNA	DNAJC27	KIAA0247	EHD2	ETS2	HS.492187
FZD6	DNASE2	KIAA0494	EHD4	FAM101A	HS.4988
GAA	DOM3Z	KIAA1671	EMP1	FAM102B	HS.513971
GAS1	DPM3	KLHL12	EPHA2	FAM120AOS	HS.522935
GBP1	DSCR6	KRT23	ERCC5	FAM122B	HS.551128
GJB2	DTX3	LDOC1	ERGIC2	FAM13B	HS.554324
GOLGA1	DUS1L	LEPREL2	ETHE1	FAM175A	HSD17B2
GOSR1	E2F2	LGALS3BP	ETV4	FAM24B	HSPA1B
GPC1	EBI3	LIN28B	ETV5	FAM43A	IL11
GPX7	ECHDC2	LMBRD1	EXOSC4	FAM58A	IL13RA2
GTF2IP1	EDAR	LOC100133800	FAM131A	FAM65A	IL18R1
HCP5	EDEM1	LOC100133888	FGD6	FAM73A	IL1F7
HELLS	EEA1	LOC285943	FHOD1	FANCC	IL1R2
HIST1H2BH	EFCAB4A	LOC286208	FLNB	FANCI	IL6
HK2	EID2	LOC440063	FLYWCH2	FCHSD2	IL7R
HLA-A	EIF4B	LOC440585	FOSB	FHDC1	INHBB
HLA-A29.1	EIF4EBP2	LOC552889	FOXD1	FLRT2	IRS1
HLA-B	ELOF1	LOC643873	FOXN2	FOXD4	JUN
HLA-F	EML2	LOC646044	FUT2	FOXD4L1	KAL1
HLA-G	EML3	LOC728661	FUT3	FOXQ1	KANK2
HLA-H	ENG	LOC729843	FYCO1	FREQ	KLF10
HMGCL	ENPP4	LTV1	GABBR2	FRMD4A	KLHL21
HMMR	ENSA	MAP2K2	GAD1	FSTL1	KRT80
HNRNPU	ERH	MAP3K5	GADD45B	FSTL3	LAMA3
HOOK2	ERO1L	MAP7	GCA	GALE	LEPROT
HOXD10	ERP27	MED25	GCHFR	GALNT14	LIMCH1
HOXD11	EXOC5	MLF2	GGA2	GALNT3	LMCD1
HS.12876	EXOSC6	MPZL2	GINS2	GBE1	LOC100129673
HS.20255	F12	MUM1	GLRX	GDPD5	LOC100132240
HS.202577	FAM100A	NOTCH3	GLS	GFPT2	LOC100216001
HS.22302	FAM113A	NRBP1	GLTPD1	GGH	LOC201175
HS.231861	FAM125A	NUDT14	GLUD1	GINS4	LOC399959
HS.25318	FAM127B	NUDT3	GNA11	GLCE	LOC643272
HS.436879	FAM184A	NUP210	GNE	GLI2	LOC644422
HS.444999	FAM195B	PACS1	GNG4	GNG11	LOC644734
HS.481464	FAM3C	PCGF1	GOLM1	GOLSYN	LOC644876
HS.531457	FAM54B	PCYOX1L	GOLT1A	GOLT1B	LOC646817
HS.534061	FAM73B	PHLDA3	GPN2	GORASP2	LOC647326
HS.543887	FASN	PIR	GPR160	GPAM	LOC647886
HS.552799	FBXL20	PITPNM1	GPR177	GPR137B	LOC648526
HS.554203	FCGRT	PKM2	GPRC5A	GPR68	LOC652694
HS.555252	FERMT2	PLEKHG6	GSDMC	GPSM2	LOC653778
HS.556255	FGD3	PLEKHH1	GSK3B	GPX8	LOC653841
HS.561735	FIS1	PLK2	GSS	HEG1	LOC654103
HS.564874	FLJ21865	PLXDC2	GTF2B	HELZ	LOC654433
HS.568058	FLJ22184	PNPLA2	GTF2H4	HIATL2	LOC723972
HS.571887	FLOT1	PRAF2	GTF3A	HIPK2	LOC729231
HS.576106	FLT3LG	PRDX3	GULP1	HIPK3	LOC731895
HS.579631	FOXC1	PROM2	HBEGF	HMGB2	LRIG1
HS.71947	FUT3	PRRT3	HDDC3	HNRNPH1	LTBP2
HS.99472	FYCO1	PTGES	HERC5	HNRNPH3	LY6K
HSDL2	G6PC3	PTMS	HERPUD2	HNRPA1L-2	LYPD6B
HSPA5	GALK1	PTOV1	HIST1H2AC	HNRPH1	MAMLD1
HSPBL2	GALNT5	RAB1B	HIST1H2BK	HNRPUL1	MAP1B
HSPC047	GAS8	RAB21	HIST1H4H	HPSE	MAP1LC3B
HTRA1	GATAD2B	RARRES3	HMGA2	HS.137971	MAPK1
ID1	GCA	RBAK	HMGN1	HS.163752	MATN3
IER5L	GCAT	RBCK1	HOXB8	HS.28456	MBD6
IFFO2	GIPC1	RDH10	HS.157344	HS.352677	MBOAT2
IFITM1	GIYD1	REEP4	HS.21177	HS.397465	MCFD2
IFNAR1	GLRB	RICS	HS.292419	HS.444683	MEF2D
IFNGR1	GMDS	RNF103	HS.371609	HS.452445	MFAP5
IGF2	GMPR2	RNF19B	HS.430851	HS.478682	MGC16384
IGFBP3	GNB2	RNY1	HS.538259	HS.482960	MGC24103
IGSF9	GOLPH3	RNY4	HS.558212	HS.516646	MICB
IVD	GPD1L	RPIA	HS.561747	HS.529514	MIDN
JAG2	GPR108	RRAGA	HS.568777	HS.538933	MIR155HG
JMJD1A	GPR115	SAA4	HS.574590	HS.542993	MLPH
KBTBD7	GPR137C	SAMD9L	HS.66187	HS.544637	MMP1
KCTD12	GPR3	SBNO2	HSPC111	HS.547277	MN1
KCTD18	GPX4	SCAND1	HYAL3	HS.551126	MOGAT2
KIAA0182	GRHL2	SCARB1	ICAM1	HS.551538	MPHOSPH6
KIAA1199	GRINA	SCARNA11	IDH3A	HS.554507	MT1G
KIAA1407	GTF3C1	SCARNA14	IER3	HS.558072	MT1X
KLF13	H3F3B	SCARNA18	IER3IP1	HS.559604	MTE
KLHL13	HBP1	SCARNA22	IL1A	HS.561493	MTF1
KPNA3	HCN3	SCARNA8	IL1B	HS.567759	MTMR6
KRCC1	HDGF2	SCPEP1	IL23A	HS.569340	MYD88
KRT16	HERC3	SECISBP2	IMPA1	HS.569948	MYO10
KRT17P3	HERC6	SEPHS2	INF2	HS.571502	NAMPT
KRT5	HIGD2A	SFXN5	INPP4B	HS.572444	NAV3
LHB	HIST2H2AA3	SH3BP1	IPO7	HS.572642	NEDD4L
LIPG	HIST2H2AA4	SHISA5	IRAK1	HS.572649	NEK1
LMAN2L	HIST2H2AC	SLC27A2	IRS2	HS.576072	NOV
LOC100008588	HIST2H2BE	SLC2A12	ISCA2	HS3ST1	NPAS2
LOC100128507	HOXD1	SLC39A10	ISOC2	HSPC268	NR2C2AP
LOC100129550	HRASLS3	SLC39A11	ITGA5	HTRA1	NRP1
LOC100129608	HS.105791	SLC4A2	ITGB5	IGFBP7	NTNG1
LOC100130276	HS.10862	SLU7	ITPR3	IGSF3	NTSR1
LOC100131471	HS.13291	SMARCB1	JAK2	IL1F9	NUAK1
LOC100131989	HS.145049	SMO	KCTD14	IL8	OBFC2A
LOC100132247	HS.279842	SNORA12	KIAA1949	INTS7	ORAOV1
LOC100132564	HS.294103	SNORA67	KIF3C	IQGAP1	OSBP2
LOC100132673	HS.374278	SNORA7B	KLF4	ITGA1	PAG1
LOC100133055	HS.535392	SNORD13	KLF6	ITGA2	PANX1
LOC100133298	HS.538259	SOAT1	KLF9	ITGA6	PAPPA
LOC100133950	HS.553301	SORCS2	KLHL20	ITGB2	PAQR3
LOC100134182	HS.559602	SRPRB	KLHL3	JAG1	PAQR4
LOC100134584	HS.86045	SSPN	KPNA4	KCNG1	PDLIM4
LOC25845	HSPA4L	STXBP2	KRR1	KCNJ15	PHACTR3
LOC285908	HSPC157	SUSD1	KRT18P13	KDSR	PHCA
LOC286016	HSPC159	SYTL1	KRT18P28	KHDRBS3	PHLDA2
LOC347292	ICOSLG	TAOK1	KRT34	KIFC1	PID1
LOC347544	IDH1	TARS2	LAMC1	KLF13	PIK3CD
LOC388564	IFI44	TECR	LDLR	KLF5	PLA2G7
LOC390354	IFIH1	TINAGL1	LIF	KRT6B	PLEK2
LOC400578	IFIT2	TMED5	LMBR1	KRT9	PLEKHA6
LOC401152	IFITM2	TMEM134	LOC100129034	LAMC2	PLEKHB2
LOC402251	IFITM3	TMEM179B	LOC100129668	LAPTM5	PPL
LOC440928	ILDR1	TNFSF10	LOC100129828	LARP4	PPP1R15A
LOC442727	INSIG1	TNKS1BP1	LOC100131785	LEPREL1	PPP3R1
LOC642678	INTS2	TP53	LOC100134537	LGALS3	PRDM8
LOC643287	IPPK	TP53INP1	LOC255187	LHFPL2	PRELID1
LOC644237	IREB2	TRAK2	LOC283267	LMNA	PRPS2
LOC644733	IRF3	TRIM28	LOC284293	LMOD3	PRSS3
LOC644799	ISG15	TUBB2B	LOC284988	LNX2	PSMC3IP
LOC647307	ISYNA1	UBA1	LOC389599	LOC100008589	PTGER4
LOC650517	ITGB4	UBA7	LOC389641	LOC100127975	PTGS2
LOC651397	ITGB8	UCRC	LOC399748	LOC100128288	PTHLH
LOC652184	ITM2C	UGCG	LOC399965	LOC100128460	PTK6
LOC652846	JAK1	UGCGL1	LOC439949	LOC100129211	PTPRB
LOC653344	JARID1A	USP5	LOC442597	LOC100129502	PTPRG
LOC653506	JARID1C	VASH2	LOC493754	LOC100130276	PVRL3
LOC654161	JUND	VPS33A	LOC642755	LOC100130516	RGS4
LOC678655	KBTBD11	WDR59	LOC643790	LOC100130598	RHOB
LOC728779	KCTD20	XAB2	LOC644214	LOC100130835	RHOF
LOC729137	KHNYN	ZFAND6	LOC645166	LOC100131718	RNASE7
LOC729222	KIAA0195	ZNF362	LOC645236	LOC100132139	RNF182
LOC730278	KIAA0913	ZNF385A	LOC645431	LOC100132391	ROCK2
LOC730323	KIAA1147	ZNF444	LOC646463	LOC100132394	S1PR1
LOC731314	KIAA1467	ZNF641	LOC646723	LOC100132564	SACS
LOC731640	KIAA1602	ZNFX1	LOC650832	LOC100132585	SAMD3
LOC732165	KIAA1688		LOC654174	LOC100132740	SCG5
LOC732425	KIAA1958		LOC728454	LOC100133516	SDC4
LOC91431	KIF7		LOC728556	LOC100133692	SERPINB2
LOXL4	KIFC2		LOC728758	LOC100133840	SERPINB7
LRP1	KLF2		LOC730074	LOC100133923	SETBP1
LRRN1	KLHL36		LOX	LOC100134053	SH2B3
MANBA	LAMA4		LPIN1	LOC100134073	SHC4
MARK1	LARS2		LRRC57	LOC100134134	SLC22A15
MATN2	LENG8		LRRC8A	LOC100134364	SLC22A4
MBOAT7	LGR4		LRRC8C	LOC100134868	SLC2A4RG
ME1	LIPA		LSM10	LOC100190986	SLC7A6
MEIS1	LMF2		MAL2	LOC143666	SLCO2A1
MFSD6	LMTK2		MAPK13	LOC284023	SLCO4A1
MGC102966	LMTK3		MBP	LOC346887	SLIT2
MGC16169	LOC100133511		MCL1	LOC387934	SMNDC1
MGC61598	LOC205251		MCOLN1	LOC388076	SMURF2
MID1IP1	LOC339352		MCOLN3	LOC389765	SNORD17
MKL2	LOC399942		MGC4677	LOC400446	SNX10
MMP28	LOC401052		MGLL	LOC401098	SPRR1B
MMP7	LOC407835		MIR221	LOC440157	SPRR2A
MMS19	LOC440348		MLF1IP	LOC440704	SPRR2C
MOV10	LOC441408		MOBKL1B	LOC440991	SPRR2D
MTCP1	LOC550643		MOBKL2A	LOC441506	SPRR2E
MTF2	LOC642342		MOSC2	LOC550112	SPRR2F
MTSS1	LOC642373		MPP6	LOC642031	SPRR2G
MUC16	LOC643031		MPRIP	LOC643882	STC1
MXRA5	LOC645233		MRPL48	LOC644128	STC2
MYB	LOC647859		MRPS5	LOC644250	SULF2
NAB2	LOC647954		MST1R	LOC644330	SYTL3
NAP1L1	LOC650826		MT1F	LOC644615	TAF13
NCK1	LOC652672		MTMR9	LOC644863	TAGLN3
NCOA7	LOC652826		MTR	LOC644879	TCFL5
NCRNA00085	LOC653171		MYEOV	LOC644936	TH
NCRNA00153	LOC653204		MYH10	LOC645452	THBD
NEFL	LOC653355		MYO19	LOC646576	THBS1
NEFM	LOC653383		MYO5C	LOC646786	THBS2
NIPAL1	LOC653610		NANS	LOC646996	THOC4
NMI	LOC653879		NARF	LOC647389	TIMP3
NOTCH1	LOC727820		NDUFAF2	LOC648852	TMEM156
NSUN4	LOC728014		NECAP1	LOC648921	TMEM158
NUCKS1	LOC728908		NEIL2	LOC653631	TMEM166
NUDT18	LOC730020		NELF	LOC727908	TMEM171
NUP43	LOC730256		NETO2	LOC728105	TMEM200A
NUP62CL	LOC731878		NEU1	LOC728452	TMEM90B
OAF	LOC732360		NHLRC2	LOC729120	TNFRSF11B
ODZ3	LRIG2		NLRP3	LOC729406	TNFRSF12A
OLFM4	LRRC26		NOL12	LOC729642	TOX2
OLFML2A	LRRC41		NOLA1	LOC730060	TRIB1
OLR1	LSMD1		NOP16	LOC732450	TRIB2
P2RY11	LTBR		NP	LOC88523	TRNP1
PAPD5	LY6E		NRAS	LPAR1	TRPC1
PAPLN	LYPLA2		NUP35	LPXN	TSC22D2
PCSK5	LYSMD2		OAT	LRRC37B2	UCN2
PDLIM1	MACROD1		OGFRL1	LRRFIP1	USP13
PDSS2	MAF1		OSBPL10	LYL1	USP14
PFDN2	MAGEF1		OSGIN2	LZTFL1	VCAN
PFKFB4	MAL2		OVOL2	MAN2A1	VEGFC
PGM1	MAN2C1		OXCT2	MANBA	VIM
PIK3IP1	MAP3K8		PAK1	MAP3K6	VIPR1
PIP3-E	MAPK9		PARN	MBD4	WASPIP
PLA2G4B	MAPRE3		PARVA	MBNL2	WNT5A
PLA2G4C	MCCC1		PATL1	MBTD1	WNT7A
PLCH2	MCCC2		PAWR	MED10	ZC3H12C
PLD2	MCOLN2		PDCD1LG2	MED12	ZDHHC17
PLEKHA7	MDN1		PDE4B	METTL4	ZFHX3
PLOD1	MED30		PDGFB	MEX3B	ZFP36L1
PMS2L4	MERTK		PDXP	MEX3D	ZFP36L2
POLR2J2	MESP1		PIGF	MGAT2	ZNF185
PPAP2B	MFAP3		PIK3CG	MGC102966	ZNF264
PPAP2C	MFN2		PIM1	MGC39900	ZNF532
PPDPF	MFSD1		PLAGL2	MGC87042	ZNF573
PPFIBP1	MFSD3		PLAT	MIR185	ZNF791
PPP1R10	MGAT4A		PLAUR	MIR302C
PRKCA	MGC71993		PLCE1	MMP10
PSMB10	MGRN1		PLCXD1	MMP9
PTK7	MIER2		PLD6	MNDA
PTMA	MIIP		PLEKHF1	MOBKL2B
PTPRU	MLL		PLS1	MPHOSPH8
RAB4A	MLLT11		PM20D2	MRGPRX3
RAB7B	MOAP1		PNMA2	MRPL18
RABL2B	MOGS		PNO1	MRPL47
RACGAP1	MOSPD3		PODXL	MRTO4
RASA4P	MRPL2		POLR2F	MSL3L1
RASL11B	MRPL24		POLR2L	MSRB3
RAVER1	MRPL34		PPM1E	MXD1
RBM12B	MRS2		PPP1R11	MXRA5
RBM33	MTHFSD		PPP1R2	MYST3
RCOR2	MTMR12		PPP1R3F	NAV1
RELB	MTMR4		PPP2R3C	NBPF8
RFP	MVK		PPP3CC	NCOA5
RHCG	MX1		PRDM1	NCOA6
RHOBTB3	MYLIP		PRKAA1	NDP
RLF	MYPOP		PRKAR1B	NEFL
RN7SK	NACC2		PROSC	NEFM
RNF130	NAPB		PRRG1	NEURL1B
RNF144B	NAT14		PSMD9	NEXN
RNF165	NDRG3		PTGFRN	NFIL3
RNU1-3	NDUFB5		PTPRN2	NGEF
RNU1-5	NDUFC1		PTRH1	NMU
RNU105A	NDUFV1		RAB17	NOP56
RNU4-2	NFKB2		RAB2B	NT5E
RP11-529I10.4	NICN1		RAB3B	NUBPL
RPAP2	NIPSNAP1		RAB7A	NUTF2
RPL7	NMB		RABGAP1	NXT2
RXRA	NME3		RAC1	ODC1
S100A14	NPAL3		RAET1L	OLR1
S100A8	NPEPL1		RBBP7	OSBPL8
S100A9	NPLOC4		RBMS2	OSTF1
S100P	NSMCE4A		RBMS2P	P4HA2
SAFB2	NT5C3		RBPMS2	PAK6
SART3	NUDT22		RCL1	PAXIP1
SC65	NUFIP2		RETSAT	PCNXL3
SCARNA13	NYNRIN		RFC2	PCYOX1
SCARNA20	OCRL		RHOBTB2	PDGFC
SCARNA21	OGFR		RHOQ	PDIA5
SCARNA23	OS9		RIMS3	PDS5A
SCARNA9	OSCP1		RIPK2	PFKFB3
SDF4	P4HTM		RNASET2	PHGDH
SEPW1	P76		RNF10	PHLDA1
SERINC1	PA2G4		RNF121	PHLDB1
SERINC2	PANK3		RNF181	PI3
SERPINA1	PANX2		RP2	PION
SERPINB13	PARP14		RP9	PITPNA
SFPQ	PAX6		RPF1	PLEKHA5
SFRS8	PCCB		RRM2B	PLP2
SH2B1	PCMTD2		RRP1B	PLXNA3
SH3BGRL3	PDIK1L		S100A16	PNPT1
SIRPA	PEX11B		SBDSP	POPDC3
SLC1A3	PEX14		SCEL	PPP1R12A
SLC27A3	PGAM1		SDF2L1	PPP1R14B
SLC2A1	PGD		SEH1L	PRAGMIN
SLC30A9	PI4KAP1		SEMA3A	PRKCDBP
SLC35F5	PIGS		SERP2	PRO0628
SLC37A1	PIK3CB		SERPINA3	PRO1853
SLC48A1	PIM1		SERPINB8	PRSS12
SLC6A8	PIP5K1C		SERTAD2	PRSS2
SLFN5	PJA2		SGK	PRSS23
SLPI	PKN3		SGK1	PSAP
SMAD6	PLAC8		SGSH	PTAFR
SMCR5	PMF1		SH3GL1	PTBP2
SMEK2	PNPLA6		SHPK	PTPLAD2
SNCAIP	POLRMT		SLC16A10	PTPRK
SNORA11B	POMT1		SLC25A17	PTPRR
SNORA23	PPOX		SLC25A39	PXN
SNORA28	PPP1CA		SLC2A3	QRFPR
SNORA42	PPP2R5A		SLC30A7	R3HDM1
SNORA63	PROS1		SLC33A1	RAB13
SNORA73B	PRPF8		SLC35A4	RAB22A
SNORA74B	PRR7		SLC36A1	RAB31
SNORA9	PTGES2		SLC43A3	RAD23B
SPARC	PTPN13		SLC44A1	RANBP2
SPATS2L	PTPRJ		SLC44A3	RAP1BL
SPIN1	PVRL2		SLC46A3	RAP1GAP
SQLE	PYGO2		SLCO1B3	RAXL1
ST6GALNAC2	RAB25		SMOX	RCOR3
STOM	RABEP1		SNRK	REEP1
STOX2	RAET1G		SOS2	RNF144A
SUMF2	RARB		SOX7	RNF175
SURF1	RARRES1		SOX9	RNU4-1
TAPBP	RBL2		SPRED2	RNU6-1
TARDBP	RBM42		SPRY2	RNU6-15
TBL1XR1	RBM47		SPRY4	ROBO3
TCTEX1D2	RBPMS2		SRRM1L	RPL14
TCTN1	RCE1		SSU72	RPS23
TERC	RELL2		STAG3L4	RTN4R
TERF2	RGPD8		STAMBPL1	RTTN
TMBIM1	RHPN2		STMN3	S100A2
TMEM167B	RMND5B		STRADB	S100A3
TMEM184A	RNASEK		STRBP	S1PR3
TMEM187	RNASEL		STX1A	SACM1L
TMEM209	RNF214		STX3	SCARNA3
TMEM45A	RNF26		STX8	SCNN1D
TNFRSF1B	RNH1		SUPT5H	SEC22B
TP53AP1	RP1L1		SYDE1	SEL1L3
TP53TG1	RRAGD		TACSTD1	SEMA3C
TP73L	RRP1		TAF5	SEMA5A
TPM4	SAA2		TAF9L	SESTD1
TRAPPC6A	SALL2		TATDN2	SFRS10
TRIM21	SAMD4A		TBC1D4	SFRS15
TRIM29	SAMD9		TCN1	SFXN1
TRIM32	SC4MOL		TDRD7	SH3BGRL2
TRIM66	SCAPER		TEAD4	SH3GL2
TSKU	SCML2		TEX2	SH3PXD2A
TXNIP	SCNN1A		TGFA	SH3TC1
UBA6	SEPX1		TGFBR2	SHISA2
UBLCP1	SETD8		TGFBR3	SHROOM2
UGT1A10	SETX		TGM2	SHROOM4
UGT1A6	SFRS18		TJP2	SIK3
UNC13D	SGSH		TMED7	SLAMF9
UNC84B	SH3GL3		TMEM11	SLC10A3
UPK3B	SHKBP1		TMEM138	SLC12A8
URB1	SIN3B		TMEM150A	SLC25A44
UROS	SIP1		TMEM50A	SLC35B3
UTX	SLC11A2		TMPRSS11D	SLC38A1
VSNL1	SLC25A1		TNFRSF10A	SLC39A8
WBP1	SLC25A23		TOMM34	SLC9A1
WDR27	SLC25A42		TP53INP2	SLC9A2
WDR54	SLC29A2		TSEN54	SLFN13
WNT10A	SLC2A10		TSPAN14	SNAI2
WNT4	SLC2A3		TSPAN31	SNHG5
XPC	SLC38A9		TUBA8	SOCS1
ZIC2	SLC39A1		TUFT1	SOCS2
ZKSCAN1	SLC45A4		UBE2N	SOX15
ZMYM2	SLC9A7		UBE2Q1	SOX4
ZNF260	SLFN11		USPL1	SPARC
ZNF280C	SMARCA1		VKORC1	SPHK1
ZNF323	SNCA		VKORC1L1	SPOCD1
ZNF33B	SNHG9		VNN1	SPOCK1
ZNF462	SNORA59A		VOPP1	SPRR3
ZNF488	SNRNP27		WDFY2	SRF
ZNF837	SORL1		WDR21A	SRP14P1
	SORT1		YARS2	SRPX
	SP110		ZBTB38	SS18
	SPAG7		ZDHHC14	SSTR2
	SPATA20		ZDHHC23	ST3GAL4
	SPINT1		ZFAND1	STAG3L3
	SPRY1		ZFYVE19	STRN3
	SR140		ZNF259	STS-1
	SSR1		ZNF559	STT3A
	STARD10		ZNF792	SUB1
	STARD3NL		ZNF91	SYAP1
	STAT1		ZNHIT6	SYK
	STAT2		ZSCAN12L1	SYNJ2
	STAT5A		ZUFSP	SYS1
	STK36			TAF12
	STXBP3			TBC1D2
	TADA3			TBC1D9
	TAF6L			TBX3
	TASP1			TCF3
	TBC1D10B			TCHH
	TBC1D17			TDRD1
	TBRG4			TEX15
	TDG			TGFBI
	TFPI			THY1
	THOC6			TINF2
	THUMPD1			TMEFF1
	TIMM17B			TMEM106A
	TM7SF2			TMEM133
	TMEM101			TMEM137
	TMEM109			TMEM14B
	TMEM118			TMEM2
	TMEM125			TMEM41B
	TMEM135			TMEM44
	TMEM136			TMEM5
	TMEM139			TMPRSS2
	TMEM161A			TMSB15A
	TMEM170A			TNFAIP3
	TMEM170B			TNFRSF19
	TMEM175			TNIP3
	TMEM199			TNNT1
	TMEM22			TNPO3
	TMEM30B			TOP3A
	TMEM41A			TP53RK
	TMEM55B			TPBG
	TMEM56			TPMT
	TMEM62			TPST1
	TMEM91			TRA2A
	TNFRSF14			TRAM2
	TOR2A			TRIM8
	TP53BP1			TSGA14
	TRIAP1			TTL
	TRIM22			TUBA4A
	TRMT12			TUBB4Q
	TSC22D4			TXNL1
	TSPYL1			UBAP2L
	TTC5			UBASH3B
	TUBG2			UBE2D2
	TUSC2			UBE2D4
	TWISTNB			UBE2F
	TYK2			UBE2Q2
	UBE2E2			USP3
	UBR3			USP49
	UBR4			VBP1
	ULK3			VEGFA
	UPK1B			VGLL3
	UPRT			VPS26
	VAMP2			VRK2
	VGLL1			WDR43
	VISA			WDR82
	VPS13C			WSB2
	VPS25			WTAP
	VPS33B			XDH
	VPS37D			ZBED2
	VPS54			ZBTB2
	WBP2			ZBTB24
	WDR34			ZC3H8
	WDR45L			ZFAND2B
	WDR68			ZFYVE21
	WIPI1			ZNF10
	WWC3			ZNF121
	XPOT			ZNF148
	XRCC6BP1			ZNF223
	YIPF1			ZNF296
	YPEL3			ZNF326
	ZCCHC11			ZNF346
	ZCCHC3			ZNF395
	ZDHHC12			ZNF525
	ZDHHC18			ZNF526
	ZFC3H1			ZNF551
	ZMYND8			ZNF738
	ZNF165			ZNF773
	ZNF484			ZNF783
	ZNF650			ZNF786
	ZNF839			ZWILCH
